# Supplementary material for: The Effects of High CO2 and Strigolactones on Shoot Branching and Aphid–Plant Compatibility Control in Pea
Source: Int J Mol Sci. 2022 Oct 12;23(20):12160. doi: 10.3390/ijms232012160 (PMC9602761; doi:10.3390/ijms232012160)
Supplement: Supplementary file 1 [file ijms-23-12160-s001.zip]

Archive with 1 entries (1 files):
- ijms-1903526-supplementary.pdf
